# Supplementary material for: Semantic integration of gene expression analysis tools and data sources using software connectors
Source: BMC Genomics. 2013 Oct 25;14(Suppl 6):S2. doi: 10.1186/1471-2164-14-S6-S2 (PMC3908368; doi:10.1186/1471-2164-14-S6-S2)
Supplement: Additional File 2 — Connectors C1 and C2 Implementation. Connectors C1 and C2 source code and documentation (javadoc format). [file 1471-2164-14-S6-S2-S2.zip]

Archive with 71 entries (55 files):
- connector_c1/
- connector_c1/documentation/
- connector_c1/documentation/allclasses-frame.html
- connector_c1/documentation/allclasses-noframe.html
- connector_c1/documentation/c1/
- connector_c1/documentation/c1/C1.html
- connector_c1/documentation/c1/class-use/
- connector_c1/documentation/c1/class-use/C1.html
- connector_c1/documentation/c1/package-frame.html
- connector_c1/documentation/c1/package-summary.html
- connector_c1/documentation/c1/package-tree.html
- connector_c1/documentation/c1/package-use.html
- connector_c1/documentation/constant-values.html
- connector_c1/documentation/deprecated-list.html
- connector_c1/documentation/help-doc.html
- connector_c1/documentation/index-files/
- connector_c1/documentation/index-files/index-1.html
- connector_c1/documentation/index-files/index-2.html
- connector_c1/documentation/index-files/index-3.html
- connector_c1/documentation/index-files/index-4.html
- connector_c1/documentation/index-files/index-5.html
- connector_c1/documentation/index.html
- connector_c1/documentation/overview-tree.html
- connector_c1/documentation/package-list
- connector_c1/documentation/resources/
- connector_c1/documentation/resources/inherit.gif
- connector_c1/documentation/stylesheet.css
- connector_c1/src/
- connector_c1/src/c1/
- connector_c1/src/c1/C1.java
- connector_c2/
- connector_c2/documentation/
- connector_c2/documentation/allclasses-frame.html
- connector_c2/documentation/allclasses-noframe.html
- connector_c2/documentation/c2/
- connector_c2/documentation/c2/C2.html
- connector_c2/documentation/c2/class-use/
- connector_c2/documentation/c2/class-use/C2.html
- connector_c2/documentation/c2/class-use/GeneMap.html
- connector_c2/documentation/c2/class-use/GeneMapParser.html
- connector_c2/documentation/c2/class-use/KEGGIdentifier.html
- connector_c2/documentation/c2/GeneMap.html
- connector_c2/documentation/c2/GeneMapParser.html
- connector_c2/documentation/c2/KEGGIdentifier.html
- connector_c2/documentation/c2/package-frame.html
- connector_c2/documentation/c2/package-summary.html
- connector_c2/documentation/c2/package-tree.html
- connector_c2/documentation/c2/package-use.html
- connector_c2/documentation/constant-values.html
- connector_c2/documentation/deprecated-list.html
- connector_c2/documentation/help-doc.html
- connector_c2/documentation/index-files/
- connector_c2/documentation/index-files/index-1.html
- connector_c2/documentation/index-files/index-2.html
- connector_c2/documentation/index-files/index-3.html
- connector_c2/documentation/index-files/index-4.html
- connector_c2/documentation/index-files/index-5.html
- connector_c2/documentation/index-files/index-6.html
- connector_c2/documentation/index-files/index-7.html
- connector_c2/documentation/index.html
- connector_c2/documentation/overview-tree.html
- connector_c2/documentation/package-list
- connector_c2/documentation/resources/
- connector_c2/documentation/resources/inherit.gif
- connector_c2/documentation/stylesheet.css
- connector_c2/src/
- connector_c2/src/c2/
- connector_c2/src/c2/C2.java
- connector_c2/src/c2/GeneMap.java
- connector_c2/src/c2/GeneMapParser.java
- connector_c2/src/c2/KEGGIdentifier.java
