# Supplementary material for: Semantic integration of gene expression analysis tools and data sources using software connectors
Source: BMC Genomics. 2013 Oct 25;14(Suppl 6):S2. doi: 10.1186/1471-2164-14-S6-S2 (PMC3908368; doi:10.1186/1471-2164-14-S6-S2)
Supplement: Additional File 2 — Connectors C1 and C2 Implementation. Connectors C1 and C2 source code and documentation (javadoc format). [file 1471-2164-14-S6-S2-S2.zip › connector_c1/src/c1/C1.java]

/*
 *  Copyright (C) 2013 by C. R. G. de Farias and F. A. Miyazaki, Ribeirao Preto, Brazil.

 *  This program is free software: you can redistribute it and/or modify
 *  it under the terms of the GNU General Public License as published by
 *  the Free Software Foundation, either version 3 of the License, or
 *  (at your option) any later version.

 *  This program is distributed in the hope that it will be useful,
 *  but WITHOUT ANY WARRANTY; without even the implied warranty of
 *  MERCHANTABILITY or FITNESS FOR A PARTICULAR PURPOSE.  See the
 *  GNU General Public License for more details.

 *  You should have received a copy of the GNU General Public License
 *  along with this program.  If not, see <http://www.gnu.org/licenses/>.
*/

package c1;

import java.io.File;
import java.io.FileReader;
import java.io.BufferedReader;
import java.io.FileWriter;
import java.io.PrintWriter;
import java.io.IOException;

import java.io.PrintStream;
import java.io.FileInputStream;
import java.io.InputStreamReader;

import java.util.List;
import java.util.ArrayList;

import gelc.RatioIntensityBasedValue;
import gelc.Gene;
import gelc.ExperimentalCondition;

import org.rosuda.REngine.Rserve.*;

/**
 * This class implements connector C1.
 * @author C. R. G. de Farias and F. A. Miyazaki
 */
public class C1 {

    /**
     * @param args the command line arguments (args[0] = input directory;
     * args[1] = output directory; args[2] = output file; 
     * args[3] = r server internet address; args[4] = r output file)
     */
    public static void main(String[] args) {
       
        // variable declaration       
        List<List<String>> inputList;               // lists of input elements
        List<String> outputList;                    // list of ouput elements
        List<Gene> geneList;                        // list of genes
        List<ExperimentalCondition> conditionList;  // list of experimental conditions
        List<List<RatioIntensityBasedValue>> ratioExpressionValueLists;     // lists of ratio intensity-based expression values 
        
        // prints interactive note
        System.out.println("-----------------------------------------------------");
        System.out.println("C1.java  Copyright (C) 2013 by Farias and Miyazaki\n");
        System.out.println("This program comes with ABSOLUTELY NO WARRANTY.\n"
                           + "This is free software, and you are welcome to \n"
                           + "redistribute it under certain conditions.");
        System.out.println("-----------------------------------------------------\n");
                        
        // check number of arguments
        if ((args.length != 3) && (args.length != 5)){
            System.err.println("Wrong number of arguments: "+args.length);
            System.err.println("Usage: \n"
                               + " java c1.C1 <input_directory> <output_directory> <output_file>\n"
                               +"OR\n"
                               + " java c1.C1 <input_directory> <output_directory> <output_file> \n"
                               + "                  <R_server_address> <R_output_file>");            
            System.exit(0);
        }
               
        // do data input processing
        inputList = new ArrayList<List<String>>();
        dataInputProcessing(args[0], inputList);               
        
        // do lifting
        geneList = new ArrayList<Gene>();
        conditionList = new ArrayList<ExperimentalCondition>();
        ratioExpressionValueLists = new ArrayList<List<RatioIntensityBasedValue>>();
        lifting(inputList, geneList, conditionList, ratioExpressionValueLists);
            
        // do lowering
        outputList = new ArrayList<String>();
        lowering(geneList, conditionList, ratioExpressionValueLists, outputList);
        
        // do data output processing
        dataOutputProcessing(args[1], args[2], outputList);
        
        // check integration with R
        if (args.length == 5){
            integrateWithRServer(args[3], args[1], args[2], args[4]);
        }
    }

    /**
     * Do data input processing.
     * @param inputDirectory the input directory identifier 
     * @param inputStringList the connector input lists of string elements 
     */
    public static void dataInputProcessing(String inputDirectory, List<List<String>> inputStringList){ 
        
        // variable declaration 
        File inputDirectoryObject;          // input directory file object
        List<File> inputFileList;           // list of input file objects
        String[] inputFiles;                // array of input file identifiers

        BufferedReader inputStream;         // input stream buffered object
        String line;                        // auxiliary string object
        List<String> stringList;            // list of string elements
        int i, pos;                         // index elements
        
        // initialization
        inputFiles = null;
        inputStream = null;

        // create input directory object
        inputDirectoryObject = new File(inputDirectory);
        if (inputDirectoryObject.isDirectory()) // listagem de diretório de entrada
            inputFiles = inputDirectoryObject.list();
        else
            System.exit(0);
        
        // create list of input files
        inputFileList = new ArrayList<File>();
        for (i = 0; i < inputFiles.length; i++)
            inputFileList.add(new File(inputDirectoryObject, inputFiles[i]));   
                
        // process each file present in the input directory
        for (i = 0; i < inputFileList.size(); i++){  
            // create stringList
            stringList = new ArrayList<String>();
            
            // add file name to string list - position 0 (remove extension)
            // Get position of last '.'.
            pos = inputFileList.get(i).getName().lastIndexOf(".");
            if (pos == -1){
                // If there wasn't any '.' just return the string as is.
                stringList.add(inputFileList.get(i).getName());
            } else {
                // return name up to the dot
                stringList.add(inputFileList.get(i).getName().substring(0, pos));
            }
            
            // process input file objects
            try {
                inputStream = new BufferedReader(new FileReader(inputFileList.get(i)));

                // remove unnecessary lines
                do{
                    line = inputStream.readLine();
                } while (line.startsWith("^") || line.startsWith("!") 
                        || line.startsWith("#") || line.startsWith("ID_REF"));
                
                while ((line != null) && (!line.startsWith("!"))) {
                    stringList.add(line);
                    line = inputStream.readLine();
                }
                if (inputStream != null) 
                    inputStream.close();
            }catch (IOException ioe){
                System.err.println(ioe);
            }
            
            // add string list to input string list
            inputStringList.add(stringList);
        }
    } // dataInputProcessing
    
    /**
     * Do lifting.
     * @param inputStringList the input lists of string elements to be lifted
     * @param outputGeneList the lifted list of genes
     * @param outputConditionList the lifted list of experimental conditions
     * @param ratioExpressionValueLists the lifted lists of ratio intensity-based gene expression values 
     */    
    public static void lifting(List<List<String>> inputStringList, List<Gene> outputGeneList, 
                               List<ExperimentalCondition> outputConditionList,
                               List<List<RatioIntensityBasedValue>> ratioExpressionValueLists){
        
        // variable declaration 
        List<RatioIntensityBasedValue> valueList;           // list of ratio intensity-based expression values 
        List<String> stringList;                            // auxiliary list of string elements

        String stringArray[];                               // auxiliary array of string elements
        String tab;                                         // the tab string
        int i, j;                                           // index elements
                               
        // initialization
        tab = String.format("%c", '\t');
        
        // process string list
        // extract gene list and first absolute intensity based value list
        stringList = inputStringList.get(0);
        
        // extract experimental condition
        outputConditionList.add(new ExperimentalCondition(stringList.get(0)));
        
        valueList = new ArrayList<RatioIntensityBasedValue>();
        for (i = 1; i < stringList.size(); i++){  // starts with 1 - 0 experimental condition
            stringArray = stringList.get(i).split(tab);
            
            // add gene to gene list
            outputGeneList.add(new Gene(stringArray[0]));
            
            // add RationIntensityBasedValue to valueList
            if (!stringArray[1].isEmpty())
                valueList.add(new RatioIntensityBasedValue(Double.parseDouble(stringArray[1])));
            else valueList.add(null);
        }
        
        // add valueList to ratioExpressionValueLists
        ratioExpressionValueLists.add(valueList);
        
        // extract remaining ratio intensity based value list
        for (i = 1; i < inputStringList.size(); i++){
            stringList = inputStringList.get(i);
            
            // extracts experimental condition
            outputConditionList.add(new ExperimentalCondition(stringList.get(0)));

            valueList = new ArrayList<RatioIntensityBasedValue>();
            for (j = 1; j < stringList.size(); j++){ // starts with 1 - 0 experimental condition
                stringArray = stringList.get(j).split(tab);

                // add RationIntensityBasedValue to valueList
                if (!stringArray[1].isEmpty())
                    valueList.add(new RatioIntensityBasedValue(Double.parseDouble(stringArray[1])));
                else valueList.add(null);
                stringArray = null;
            }

            // add valueList to ratioExpressionValueLists
            ratioExpressionValueLists.add(valueList);
        }
    }  // lifting
    
    /**
     * Do lowering.
     * @param geneList the connector lifted list of genes
     * @param conditionList the connector lifted list of experimental conditions
     * @param ratioExpressionValueLists the connector lifted lists of ratio intensity-based gene expression values 
     * @param outputList the lowered list of string elements
     */    
    public static void lowering(List<Gene> geneList, 
                                List<ExperimentalCondition> conditionList,
                                List<List<RatioIntensityBasedValue>> ratioExpressionValueLists,
                                List<String> outputList){

        // variable declaration 
        String line;                                // auxiliry variable used to create a string line
        String tab;                                 // tab string
        List<RatioIntensityBasedValue> aux;         // list of ratio intensity-based gene expression value
        int i, j;                                   // index elements
                
        // variable initialization
        tab = String.format("%c", '\t');
        aux = null;
        
        // add first line
        line = new String("ID_REF");
        for (i = 0; i < conditionList.size(); i++)
            line = line + new String(tab+conditionList.get(i).getValue());
        
        outputList.add(line);   
        
        // add remaining lines
        for (i = 0; i < geneList.size(); i++){
            line = new String(geneList.get(i).getValue());

            for (j = 0; j < ratioExpressionValueLists.size(); j++){
                aux = ratioExpressionValueLists.get(j);
                if (aux.get(i) != null)
                    line = line + new String(tab+aux.get(i).toString());
                else line = line + new String(tab+"NA");
            }
            
            // add line to output list
            outputList.add(line);
        }
    }  // lowering
    
    /**  
     * Do data output processing.
     * @param outputDirectory the output directory identifier
     * @param outputFile the output file identifier
     * @param outputList the connector produced list of string elements
     */    
    public static void dataOutputProcessing(String outputDirectory, String outputFile, List<String> outputList){
        
        // variable declaration 
        PrintWriter outputStream;           // object used to print formatted representations of objects to a text-output stream
        File outputDirectoryObject,         // object used to represent an output directory file 
             outputFileObject;              // object used to represent an output file 
        
        // variable initialization
        outputStream = null;
        
        // create output directory object
        outputDirectoryObject = new File(outputDirectory);
        if (!outputDirectoryObject.exists()){
            // create new directory
            outputDirectoryObject.mkdir();
        }
        
        // create output file object
        outputFileObject = new File(outputDirectoryObject, outputFile);
        
        try {
            outputStream = new PrintWriter(new FileWriter(outputFileObject));

            for (int i = 0; i < outputList.size(); i++)
                outputStream.println(outputList.get(i));
            
            if (outputStream != null) 
                outputStream.close();             
        }catch (IOException ioe){
            System.err.println(ioe);
        }      
    }  // dataOutputProcessing 

    /**
     * Do integration with Rserve.
     * @param serverAddr the Rserve (IP) addresss
     * @param rInteractionDirectory the output directory containing the files sent/received to/from Rserve
     * @param rInputFile the input file to be sent to Rserve
     * @param rOutputFile the output file received from Rserve
     */        
    public static void integrateWithRServer(String serverAddr, String rInteractionDirectory, String rInputFile, String rOutputFile){ 
        
        // variable declaration
        RConnection rc;                 // TCP connection to an Rserve 
        RFileInputStream rfis;          // InputStream to transfer files from Rserve server to the client
        RFileOutputStream rfos;         // OutputStream to transfer files from the client to Rserve server
        
        File outputDirectoryObject,     // object used to represent an output directory file 
             inputFileObject,           // object used to represent an input file
             outputFileObject;          // object used to represent an output file
        
        FileWriter fw;                  // object used to write character files
        PrintWriter pw;                 // object used to print formatted representations of objects to a text-output stream
        PrintStream ps;                 // object used to print a formatted text-output stream 
        
        FileInputStream fis;            // object used to obtain input bytes from a file
        BufferedReader br;              // object used to read and buffer characters from an input stream
        String line;                    // auxiliary string object
        
        byte[] buf;                     // transfer buffer used to store data transfered from Rserve
        int numBytes;                   // number of bytes read during a transfer from Rserve
        
        // constant declaration
        final int buf_size = 100;       // transfer buffer size
                
        // initialization
        outputDirectoryObject = null;
        
        try{
            // open connection with Rserve using the default port (6311)
            rc = new RConnection(serverAddr);

            try {
                // create output directory object
                outputDirectoryObject = new File(rInteractionDirectory);
                inputFileObject = new File(outputDirectoryObject, rInputFile);
                
                // create file for remote analysis
                rfos = rc.createFile(rInputFile);

                // copy local file to remote analysis file
                ps = new PrintStream(rfos);   
                fis = new FileInputStream(inputFileObject);
                br = new BufferedReader(new InputStreamReader(fis));
                line = br.readLine();
                while(line != null) {
                    ps.println(line);
                    line = br.readLine();
                }

                // close files
                br.close();
                fis.close();
                ps.close();
            } catch (IOException ex) {
                System.err.println("Could not create remote file: "+ex);
                System.exit(0);
            }

            // create and execute script using Java
            rc.assign("inputFile",rInputFile);
            rc.eval("x = read.delim(inputFile)");
            rc.eval("t = apply(abs(x[,-1]) > 2, 1, any)");
            rc.eval("y = x[which(t),]");
            rc.assign("outputFile", rOutputFile);
            rc.eval("write.table(y, file = outputFile, sep=\"\t\", row.names=F, quote=F)");  

            // copy remote file containing the analysis results to local file
            try {
                rfis = rc.openFile(rOutputFile);
                buf = new byte[buf_size];
                
                // create local file to store the result from Rserve
                outputFileObject = new File(outputDirectoryObject, rOutputFile);

                fw = new FileWriter(outputFileObject,true);
                pw = new PrintWriter(fw);
                
                numBytes = rfis.read(buf, 0, buf_size);
                while (numBytes > 0){
                    pw.print(new String(buf).substring(0, numBytes));
                    numBytes = rfis.read(buf, 0, buf_size);
                }

                // closing files
                pw.close();
                fw.close();
                rfis.close();
            } catch (IOException ex) {
                System.err.println("Could not read RServe remote file: "+ex);
                System.exit(0);
            }  

            // close Rserve connection
            rc.close();
        } catch (RserveException re){
            System.err.println("Could not connect with R: "+re);
            System.exit(0);
        }
    }
}   
