# Supplementary material for: Semantic integration of gene expression analysis tools and data sources using software connectors
Source: BMC Genomics. 2013 Oct 25;14(Suppl 6):S2. doi: 10.1186/1471-2164-14-S6-S2 (PMC3908368; doi:10.1186/1471-2164-14-S6-S2)
Supplement: Additional File 2 — Connectors C1 and C2 Implementation. Connectors C1 and C2 source code and documentation (javadoc format). [file 1471-2164-14-S6-S2-S2.zip › connector_c2/src/c2/C2.java]

/*
 *  Copyright (C) 2013 by C. R. G. de Farias, Ribeirao Preto, Brazil.

 *  This program is free software: you can redistribute it and/or modify
 *  it under the terms of the GNU General Public License as published by
 *  the Free Software Foundation, either version 3 of the License, or
 *  (at your option) any later version.

 *  This program is distributed in the hope that it will be useful,
 *  but WITHOUT ANY WARRANTY; without even the implied warranty of
 *  MERCHANTABILITY or FITNESS FOR A PARTICULAR PURPOSE.  See the
 *  GNU General Public License for more details.

 *  You should have received a copy of the GNU General Public License
 *  along with this program.  If not, see <http://www.gnu.org/licenses/>.
*/

package c2;

import java.io.File;
import java.io.FileReader;
import java.io.BufferedReader;
import java.io.FileWriter;
import java.io.PrintWriter;
import java.io.IOException;

import java.util.List;
import java.util.ArrayList;

import gelc.RatioIntensityBasedValue;
import gelc.Gene;
import gelc.GeneRegulation;

/**
 * This class implements connector C2.
 * @author C. R. G. de Farias
 */
public class C2 {

    /**
     * @param args the command line arguments (args[0] = input gene mapping directory; 
     * args[1] = input gene mapping file; args[2] = input directory; 
     * args[3] = input file; args[4] = output directory; args[5] = output file; 
     * args[6] = experimental condition; args[7] = regulation threshold)
     */
    public static void main(String[] args) {

        // variable declaration       
        List<String> inputList; 
        List<String> outputList;
        List<Gene> geneList;     
        List<RatioIntensityBasedValue<GeneRegulation>> regulationList;
        double threshold = 0;
        
        // prints interactive note
        System.out.println("-----------------------------------------------------");
        System.out.println("C2.java  Copyright (C) 2013 by C. R. G. de Farias\n");
        System.out.println("This program comes with ABSOLUTELY NO WARRANTY.\n"
                           + "This is free software, and you are welcome to \n"
                           + "redistribute it under certain conditions.");
        System.out.println("-----------------------------------------------------\n");
        
        // check number of arguments
        if (args.length != 8){
            System.err.println("Wrong number of arguments: "+args.length);
            System.err.println("Usage: java c2.C2 <input_gene_mapping_directory> "
                               + "<input_gene_mapping_file> <input_directory> "
                               + "<input_file> <output_directory> <output_file> "
                               + "<experimental_condition> <regulation_threshold>");
            System.exit(0);
        }
               
        // extracts arguments
        try{
            threshold = Double.parseDouble(args[7]);
        } catch (NumberFormatException nfe){
            System.err.println("Wrong argument format: "+nfe.toString());
            System.err.println("Usage: java c2.C2 <input_gene_mapping_directory> "
                               + "<input_gene_mapping_file> <input_directory> "
                               + "<input_file> <output_directory> <output_file> "
                               + "<experimental_condition> <regulation_threshold>");
            System.exit(0);
        }        
            
        // do data input processing
        inputList = new ArrayList<String>();
        dataInputProcessing(args[2], args[3], inputList);               
        
        // do lifting
        geneList = new ArrayList<Gene>();
        regulationList = new ArrayList<RatioIntensityBasedValue<GeneRegulation>>();

        lifting(args[0], args[1], inputList, args[6], threshold, geneList, regulationList);
            
        // do lowering
        outputList = new ArrayList<String>();
        lowering(geneList, regulationList, outputList);
        
        // do data output processing
        dataOutputProcessing(args[4], args[5], outputList);  
    }

    /**
     * Do data input processing.
     * @param inputDirectory the input directory identifier
     * @param inputFile the input file identifier 
     * @param inputStringList the connector input list of string elements 
     */
    public static void dataInputProcessing(String inputDirectory, String inputFile, List<String> inputStringList){ 
        
        // variable declaration
        File inputDirectoryObject,          // input directory file object
             inputFileObject;               // input file object

        BufferedReader inputStream;         // input stream buffered object
        String line;                        // auxiliary string object
        
        // initialization
        inputStream = null;

        // create input directory object and input file object
        inputDirectoryObject = new File(inputDirectory);
        inputFileObject = new File(inputDirectoryObject, inputFile);
        
        if ((!inputDirectoryObject.isDirectory()) || (!inputFileObject.isFile())){
            // exit if directory or file do not exists
            System.err.println("Input directory and/or file not found");
            System.exit(0);
        }
          
        // process input file object
        try {
            inputStream = new BufferedReader(new FileReader(inputFileObject));

            line = inputStream.readLine();
            while (line != null) {
                inputStringList.add(line);  // add line to input string list
                line = inputStream.readLine();
            }
            if (inputStream != null) 
                inputStream.close();
        }catch (IOException ioe){
            System.err.println(ioe);
        }
    } // dataInputProcessing
    
    /**
     * Do lifting.
     * @param inputDirectory the experiment-specific gene identifier to KEGG identifier mapping directory identifier
     * @param inputFile the input experiment-specific gene identifier to KEGG identifier mapping file identifier 
     * @param inputStringList the input list of string elements to be lifted
     * @param experimentalCondition the experimental condition used as filtering criterion
     * @param threshold the gene expression value used as classification criterion
     * @param outputGeneList the lifted list of genes
     * @param regulationList the lifted list of ratio intensity-based gene expression values 
     */        
    public static void lifting(String inputDirectory, String inputFile, 
                               List<String> inputStringList, 
                               String experimentalCondition, double threshold,
                               List<Gene> outputGeneList, 
                               List<RatioIntensityBasedValue<GeneRegulation>> regulationList){
        
        String stringArray[],           // auxiliary array of string elements
               geneSymbol,              // auxiliary string object
               tab;                     // the tab string

        int geneId;                     // auxiliary int variable used in the KEGG identifier mapping process
        double value;                   // gene expression value
        int i, j;                       // index elements
        
        GeneMap geneMap;                // experiment-specific gene identifier to KEGG identifier mapping object
        
        // initialization
        tab = String.format("%c", '\t');
        geneMap = GeneMapParser.parseGeneMapFileDescription(inputDirectory, inputFile);
                               
        // process first line
        // extracts experimental condition
        stringArray = inputStringList.get(0).split(tab);
        for (j = 1; j < stringArray.length; j++){  // remove "ID_REF" - starts from position 1
            if (stringArray[j].equals(experimentalCondition))
                break;
        }
        
        if (j == stringArray.length){
            System.err.println("Experimental condition unknown: "+experimentalCondition);
            System.exit(0);
        }
        
        // process remaining lines
        for (i = 1; i < inputStringList.size(); i++){  // starts with 1 - 0 experimental condition
            stringArray = inputStringList.get(i).split(tab);
            
            // search gene map
            try{
                // extracts geneId and gene expression value
                geneId = Integer.parseInt(stringArray[0]);
                value = Double.parseDouble(stringArray[j]);
                
                // search KEGG identifier
                geneSymbol = geneMap.getKeggIdentifier(geneId - 1);  // remove 1 because starts at 1
                if (geneSymbol != null){
                    // add gene to gene list
                    outputGeneList.add(new Gene(geneSymbol));
                    
                    // add regulation information
                    if (value > threshold)
                        regulationList.add(new RatioIntensityBasedValue(GeneRegulation.upregulation));
                    else if (value < -threshold)
                        regulationList.add(new RatioIntensityBasedValue(GeneRegulation.downregulation));
                    else regulationList.add(new RatioIntensityBasedValue(GeneRegulation.undefined));
                }
            } catch (NumberFormatException nfe){
                System.err.println("Error ("+nfe+")");  // do nothing - skip line
                System.err.println(" -> skipping line");
            }
            
            stringArray = null;
        }
    }  // lifting
    
    /**
     * Do lowering.
     * @param geneList the connector lifted list of genes
     * @param regulationList the connector lifted lists of ratio intensity-based gene expression values 
     * @param outputList the lowered list of string elements
     */    
    public static void lowering(List<Gene> geneList, 
                                List<RatioIntensityBasedValue<GeneRegulation>> regulationList,
                                List<String> outputList){

        String line;                // auxiliary string object
        
        // add lines
        for (int i = 0; i < geneList.size(); i++){
            line = new String(geneList.get(i).getValue());

            // add regulation to line
            switch (regulationList.get(i).getValue()){
                case noregulation:
                    line = line + new String(" grey");
                    break;
                case downregulation:
                    line = line + new String(" green");
                    break;
                case upregulation:
                    line = line + new String(" red");
                    break;
                case undefined:
                    line = line + new String(" yellow");
                    break;
            }
            
            // add line to output list
            outputList.add(line);
        }
    }  // lowering
    
    /**  
     * Do data output processing.
     * @param outputDirectory the output directory identifier
     * @param outputFile the output file identifier
     * @param outputList the connector produced list of string elements
     */        
    public static void dataOutputProcessing(String outputDirectory, String outputFile, List<String> outputList){
        
        // variable declaration 
        PrintWriter outputStream;           // object used to print formatted representations of objects to a text-output stream
        File outputDirectoryObject,         // object used to represent an output directory file 
             outputFileObject;              // object used to represent an output file 
        
        // variable initialization
        outputStream = null;        
        
        // create output directory object
        outputDirectoryObject = new File(outputDirectory);
        if (!outputDirectoryObject.exists()){
            // create new directory
            outputDirectoryObject.mkdir();
        }
        
        // create output file object
        outputFileObject = new File(outputDirectoryObject, outputFile);
        
        try {
            outputStream = new PrintWriter(new FileWriter(outputFileObject));

            for (int i = 0; i < outputList.size(); i++)
                outputStream.println(outputList.get(i));
            
            if (outputStream != null) 
                outputStream.close();             
        }catch (IOException ioe){
            System.err.println(ioe);
        }      
    }  // dataOutputProcessing        
}
