# Supplementary material for: Semantic integration of gene expression analysis tools and data sources using software connectors
Source: BMC Genomics. 2013 Oct 25;14(Suppl 6):S2. doi: 10.1186/1471-2164-14-S6-S2 (PMC3908368; doi:10.1186/1471-2164-14-S6-S2)
Supplement: Additional File 2 — Connectors C1 and C2 Implementation. Connectors C1 and C2 source code and documentation (javadoc format). [file 1471-2164-14-S6-S2-S2.zip › connector_c2/src/c2/GeneMapParser.java]

/*
 *  Copyright (C) 2013 by C. R. G. de Farias, Ribeirao Preto, Brazil.

 *  This program is free software: you can redistribute it and/or modify
 *  it under the terms of the GNU General Public License as published by
 *  the Free Software Foundation, either version 3 of the License, or
 *  (at your option) any later version.

 *  This program is distributed in the hope that it will be useful,
 *  but WITHOUT ANY WARRANTY; without even the implied warranty of
 *  MERCHANTABILITY or FITNESS FOR A PARTICULAR PURPOSE.  See the
 *  GNU General Public License for more details.

 *  You should have received a copy of the GNU General Public License
 *  along with this program.  If not, see <http://www.gnu.org/licenses/>.
*/

package c2;

import java.io.File;
import java.io.FileReader;
import java.io.BufferedReader;
import java.io.IOException;

import java.util.List;
import java.util.ArrayList;

/**
 * This class parses a file containing experiment specific gene identifiers and their
 * correspoing KEGG identifiers and returns a GeneMap object.
 * @author C. R. G. de Farias
 */
public class GeneMapParser {
    
    /**
     * Parses a file containing experiment specific gene identifiers and their 
     * correspoing KEGG identifiers and returns a GeneMap object.
     * @param inputDirectory the experiment-specific gene identifier to KEGG identifier mapping directory identifier
     * @param inputFile the input experiment-specific gene identifier to KEGG identifier mapping file identifier
     * @return the corresponding GeneMap object
     */      
    public static GeneMap parseGeneMapFileDescription(String inputDirectory, String inputFile){
        
        // variable declaration
        File inputDirectoryObject,                  // input directory file object
             inputFileObject;                       // input file object
        
        BufferedReader inputStream;                 // input stream buffered object
        String line,                                // auxiliary string object
               stringArray[];                       // auxiliary array of string elements
        String tab;                                 // the tab string
        
        List<KEGGIdentifier> geneMap;               // the mapped list of KEGG identifiers
        String keggId;                              // KEGG identifier string object
        
        // initialization
        inputStream = null;
        tab = String.format("%c", '\t'); 
                
        // create input directory object
        inputDirectoryObject = new File(inputDirectory);
        if (!inputDirectoryObject.isDirectory()){ // listagem de diretório de saída
            System.err.println(inputDirectory + ": not a directory");
            System.exit(0);
        }
        // create input file object
        inputFileObject = new File(inputDirectoryObject, inputFile);
        
        // initialize array List
        geneMap = new ArrayList<KEGGIdentifier>();
        
        // read mapping information
        try {
            inputStream = new BufferedReader(new FileReader(inputFileObject));

            // remove unnecessary lines
            do{
                line = inputStream.readLine();
            } while (line.startsWith("^") || line.startsWith("!") 
                  || line.startsWith("#") || line.startsWith("ID"));
                
            while ((line != null) && (!line.startsWith("!"))) {
                stringArray = line.split(tab);
                keggId = stringArray[1];
                
                if (!keggId.isEmpty())
                    geneMap.add(new KEGGIdentifier(keggId));
                else geneMap.add(null);

                stringArray = null;
                line = inputStream.readLine();
            }

            // close file
            if (inputStream != null) 
                inputStream.close();
        }catch (IOException ioe){
            System.err.println(ioe);
        }
        
        return new GeneMap(geneMap);
    }
}
