# Supplementary material for: Semantic integration of gene expression analysis tools and data sources using software connectors
Source: BMC Genomics. 2013 Oct 25;14(Suppl 6):S2. doi: 10.1186/1471-2164-14-S6-S2 (PMC3908368; doi:10.1186/1471-2164-14-S6-S2)
Supplement: Additional File 2 — Connectors C1 and C2 Implementation. Connectors C1 and C2 source code and documentation (javadoc format). [file 1471-2164-14-S6-S2-S2.zip › connector_c2/src/c2/KEGGIdentifier.java]

/*
 *  Copyright (C) 2013 by C. R. G. de Farias, Ribeirao Preto, Brazil.

 *  This program is free software: you can redistribute it and/or modify
 *  it under the terms of the GNU General Public License as published by
 *  the Free Software Foundation, either version 3 of the License, or
 *  (at your option) any later version.

 *  This program is distributed in the hope that it will be useful,
 *  but WITHOUT ANY WARRANTY; without even the implied warranty of
 *  MERCHANTABILITY or FITNESS FOR A PARTICULAR PURPOSE.  See the
 *  GNU General Public License for more details.

 *  You should have received a copy of the GNU General Public License
 *  along with this program.  If not, see <http://www.gnu.org/licenses/>.
*/

package c2;

/**
 * This class represents a KEGG identifier.
 * @author C. R. G. de Farias
 */
public class KEGGIdentifier {
    
    private String identifier;
    
    /**
     * Constructor KEGGIdentifier.
     * @param identifier the KEGG identifier value
     */      
    public KEGGIdentifier(String identifier){
        this.identifier = identifier;
    }

    /**
     * Obtains the KEGG identifier.
     * @return the KEGG identifier
     */
    public String getIdentifier() {
        return identifier;
    }
 }
