# Supplementary material for: Semantic integration of gene expression analysis tools and data sources using software connectors
Source: BMC Genomics. 2013 Oct 25;14(Suppl 6):S2. doi: 10.1186/1471-2164-14-S6-S2 (PMC3908368; doi:10.1186/1471-2164-14-S6-S2)
Supplement: Additional File 3 — GELC API. GELC API binary code (jar format) and documentation (javadoc format). [file 1471-2164-14-S6-S2-S3.zip]

Archive with 53 entries (48 files):
- documentation/
- documentation/allclasses-frame.html
- documentation/allclasses-noframe.html
- documentation/constant-values.html
- documentation/deprecated-list.html
- documentation/gelc/
- documentation/gelc/AbsoluteCDNAReadsCountingBasedValue.html
- documentation/gelc/AbsoluteIntensityBasedValue.html
- documentation/gelc/AbsoluteSAGETagsCountingBasedValue.html
- documentation/gelc/CDNARead.html
- documentation/gelc/class-use/
- documentation/gelc/class-use/AbsoluteCDNAReadsCountingBasedValue.html
- documentation/gelc/class-use/AbsoluteIntensityBasedValue.html
- documentation/gelc/class-use/AbsoluteSAGETagsCountingBasedValue.html
- documentation/gelc/class-use/CDNARead.html
- documentation/gelc/class-use/ExperimentalCondition.html
- documentation/gelc/class-use/Gene.html
- documentation/gelc/class-use/GeneRegulation.html
- documentation/gelc/class-use/MatureTranscript.html
- documentation/gelc/class-use/RatioIntensityBasedValue.html
- documentation/gelc/class-use/RelativeCDNAReadsCountingBasedValue.html
- documentation/gelc/class-use/RelativeSAGETagsCountingBasedValue.html
- documentation/gelc/class-use/SAGETag.html
- documentation/gelc/ExperimentalCondition.html
- documentation/gelc/Gene.html
- documentation/gelc/GeneRegulation.html
- documentation/gelc/MatureTranscript.html
- documentation/gelc/package-frame.html
- documentation/gelc/package-summary.html
- documentation/gelc/package-tree.html
- documentation/gelc/package-use.html
- documentation/gelc/RatioIntensityBasedValue.html
- documentation/gelc/RelativeCDNAReadsCountingBasedValue.html
- documentation/gelc/RelativeSAGETagsCountingBasedValue.html
- documentation/gelc/SAGETag.html
- documentation/help-doc.html
- documentation/index-files/
- documentation/index-files/index-1.html
- documentation/index-files/index-2.html
- documentation/index-files/index-3.html
- documentation/index-files/index-4.html
- documentation/index-files/index-5.html
- documentation/index-files/index-6.html
- documentation/index-files/index-7.html
- documentation/index-files/index-8.html
- documentation/index-files/index-9.html
- documentation/index.html
- documentation/overview-tree.html
- documentation/package-list
- documentation/resources/
- documentation/resources/inherit.gif
- documentation/stylesheet.css
- gelc.jar
